# Supplementary material for: First records of the Palaestes abruptus Sharp, 1899 and P. nicaraguae Sharp, 1899 (Coleoptera: Cucujidae) from South America, with a checklist of flat bark beetles from the continent
Source: Biodivers Data J. 2021 Feb 17;9:e62576. doi: 10.3897/BDJ.9.e62576 (PMC7904749; doi:10.3897/BDJ.9.e62576)
Supplement: XML Treatment for Palaestes abruptus [file BDJ.9.e62576-treatment1.xml]

<!DOCTYPE tp:taxon-treatment
  PUBLIC "-//TaxonX//DTD Taxonomic Treatment Publishing DTD v0 20100105//EN" "tax-treatment-NSO.dtd">
<tp:taxon-treatment xmlns:tp="http://www.plazi.org/taxpub"><tp:treatment-meta><mixed-citation publication-type="journal"><person-group><name><surname>Jaskuła</surname><given-names>Radomir</given-names></name><name><surname>Michalski</surname><given-names>Marek</given-names></name><name><surname>Marris</surname><given-names>John W. M.</given-names></name></person-group><article-title>First records of the <italic><tp:taxon-name><tp:taxon-name-part taxon-name-part-type="genus" reg="Palaestes">Palaestes</tp:taxon-name-part> <tp:taxon-name-part taxon-name-part-type="species" reg="abruptus">abruptus</tp:taxon-name-part></tp:taxon-name></italic> Sharp, 1899 and <italic><tp:taxon-name><tp:taxon-name-part taxon-name-part-type="genus" reg="Palaestes">P.</tp:taxon-name-part> <tp:taxon-name-part taxon-name-part-type="species" reg="nicaraguae">nicaraguae</tp:taxon-name-part></tp:taxon-name></italic> Sharp, 1899 (<tp:taxon-name><tp:taxon-name-part taxon-name-part-type="order">Coleoptera</tp:taxon-name-part></tp:taxon-name>: <tp:taxon-name><tp:taxon-name-part taxon-name-part-type="family">Cucujidae</tp:taxon-name-part></tp:taxon-name>) from South America, with a checklist of flat bark beetles from the continent</article-title><source>Biodivers Data J</source><day>17</day><month>2</month><year>2021</year><volume>9</volume><pub-id pub-id-type="doi">10.3897/BDJ.9.e62576</pub-id></mixed-citation></tp:treatment-meta><tp:nomenclature><tp:taxon-name><object-id xmlns:xlink="http://www.w3.org/1999/xlink" content-type="arpha" xlink:type="simple">64FD53F4-FE8A-5EB8-8A94-53CE3A5B658E</object-id><tp:taxon-name-part taxon-name-part-type="genus">Palaestes</tp:taxon-name-part> <tp:taxon-name-part taxon-name-part-type="species">abruptus</tp:taxon-name-part></tp:taxon-name><tp:taxon-authority>Sharp, 1899</tp:taxon-authority></tp:nomenclature><tp:treatment-sec sec-type="materials"><title>Materials</title><list list-type="alpha-lower" list-content="occurrences"><list-item><p><bold>Type status:</bold> <named-content xmlns:xlink="http://www.w3.org/1999/xlink" content-type="dwc:typeStatus" xlink:type="simple">Other material</named-content>. <bold>Occurrence:</bold> sex: <named-content xmlns:xlink="http://www.w3.org/1999/xlink" content-type="dwc:sex" xlink:type="simple">2 males</named-content>; lifeStage: <named-content xmlns:xlink="http://www.w3.org/1999/xlink" content-type="dwc:lifeStage" xlink:type="simple">adult</named-content>; <bold>Taxon:</bold> higherClassification: <named-content xmlns:xlink="http://www.w3.org/1999/xlink" content-type="dwc:higherClassification" xlink:type="simple"><tp:taxon-name><tp:taxon-name-part taxon-name-part-type="kingdom">Animalia</tp:taxon-name-part></tp:taxon-name>; <tp:taxon-name><tp:taxon-name-part taxon-name-part-type="phylum">Arthropoda</tp:taxon-name-part></tp:taxon-name>; <tp:taxon-name><tp:taxon-name-part taxon-name-part-type="class">Insecta</tp:taxon-name-part></tp:taxon-name>; <tp:taxon-name><tp:taxon-name-part taxon-name-part-type="order">Coleoptera</tp:taxon-name-part></tp:taxon-name>; <tp:taxon-name><tp:taxon-name-part taxon-name-part-type="family">Cucujidae</tp:taxon-name-part></tp:taxon-name>' <tp:taxon-name><tp:taxon-name-part taxon-name-part-type="genus" reg="Palaestes">Palaestes</tp:taxon-name-part></tp:taxon-name></named-content>; kingdom: <named-content xmlns:xlink="http://www.w3.org/1999/xlink" content-type="dwc:kingdom" xlink:type="simple"><tp:taxon-name><tp:taxon-name-part taxon-name-part-type="kingdom">Animalia</tp:taxon-name-part></tp:taxon-name></named-content>; phylum: <named-content xmlns:xlink="http://www.w3.org/1999/xlink" content-type="dwc:phylum" xlink:type="simple"><tp:taxon-name><tp:taxon-name-part taxon-name-part-type="phylum">Arthropoda</tp:taxon-name-part></tp:taxon-name></named-content>; class: <named-content xmlns:xlink="http://www.w3.org/1999/xlink" content-type="dwc:class" xlink:type="simple"><tp:taxon-name><tp:taxon-name-part taxon-name-part-type="class">Insecta</tp:taxon-name-part></tp:taxon-name></named-content>; order: <named-content xmlns:xlink="http://www.w3.org/1999/xlink" content-type="dwc:order" xlink:type="simple"><tp:taxon-name><tp:taxon-name-part taxon-name-part-type="order">Coleoptera</tp:taxon-name-part></tp:taxon-name></named-content>; family: <named-content xmlns:xlink="http://www.w3.org/1999/xlink" content-type="dwc:family" xlink:type="simple"><tp:taxon-name><tp:taxon-name-part taxon-name-part-type="family">Cucujidae</tp:taxon-name-part></tp:taxon-name></named-content>; genus: <named-content xmlns:xlink="http://www.w3.org/1999/xlink" content-type="dwc:genus" xlink:type="simple"><tp:taxon-name><tp:taxon-name-part taxon-name-part-type="genus">Palaestes</tp:taxon-name-part></tp:taxon-name></named-content>; specificEpithet: <named-content xmlns:xlink="http://www.w3.org/1999/xlink" content-type="dwc:specificEpithet" xlink:type="simple"><tp:taxon-name><tp:taxon-name-part taxon-name-part-type="genus" reg="Palaestes"/><tp:taxon-name-part taxon-name-part-type="species" reg="abruptus">abruptus</tp:taxon-name-part></tp:taxon-name></named-content>; <bold>Location:</bold> higherGeography: <named-content xmlns:xlink="http://www.w3.org/1999/xlink" content-type="dwc:higherGeography" xlink:type="simple">South America; Peru; Pasco Region; Oxapampa Province; Pozuzo District; Pozuzo</named-content>; continent: <named-content xmlns:xlink="http://www.w3.org/1999/xlink" content-type="dwc:continent" xlink:type="simple">South America</named-content>; country: <named-content xmlns:xlink="http://www.w3.org/1999/xlink" content-type="dwc:country" xlink:type="simple">Peru</named-content>; countryCode: <named-content xmlns:xlink="http://www.w3.org/1999/xlink" content-type="dwc:countryCode" xlink:type="simple">PE</named-content>; stateProvince: <named-content xmlns:xlink="http://www.w3.org/1999/xlink" content-type="dwc:stateProvince" xlink:type="simple">Pasco Region</named-content>; county: <named-content xmlns:xlink="http://www.w3.org/1999/xlink" content-type="dwc:county" xlink:type="simple">Oxapampa Province</named-content>; municipality: <named-content xmlns:xlink="http://www.w3.org/1999/xlink" content-type="dwc:municipality" xlink:type="simple">Pozuzo District</named-content>; locality: <named-content xmlns:xlink="http://www.w3.org/1999/xlink" content-type="dwc:locality" xlink:type="simple">Pozuzo</named-content>; verbatimElevation: <named-content xmlns:xlink="http://www.w3.org/1999/xlink" content-type="dwc:verbatimElevation" xlink:type="simple">750-1430 m</named-content>; <bold>Identification:</bold> identifiedBy: <named-content xmlns:xlink="http://www.w3.org/1999/xlink" content-type="dwc:identifiedBy" xlink:type="simple">Radomir Jaskuła</named-content>; dateIdentified: <named-content xmlns:xlink="http://www.w3.org/1999/xlink" content-type="dwc:dateIdentified" xlink:type="simple">2020-12</named-content>; identificationReferences: <named-content xmlns:xlink="http://www.w3.org/1999/xlink" content-type="dwc:identificationReferences" xlink:type="simple">Sharp 1899</named-content>; identificationRemarks: <named-content xmlns:xlink="http://www.w3.org/1999/xlink" content-type="dwc:identificationRemarks" xlink:type="simple">Pictures of type material were used to confirm identification</named-content>; <bold>Event:</bold> eventDate: <named-content xmlns:xlink="http://www.w3.org/1999/xlink" content-type="dwc:eventDate" xlink:type="simple">2019-11</named-content>; year: <named-content xmlns:xlink="http://www.w3.org/1999/xlink" content-type="dwc:year" xlink:type="simple">2019</named-content>; month: <named-content xmlns:xlink="http://www.w3.org/1999/xlink" content-type="dwc:month" xlink:type="simple">11</named-content>; habitat: <named-content xmlns:xlink="http://www.w3.org/1999/xlink" content-type="dwc:habitat" xlink:type="simple">mountain rain forest</named-content>; eventRemarks: <named-content xmlns:xlink="http://www.w3.org/1999/xlink" content-type="dwc:eventRemarks" xlink:type="simple">col. Alexander Sokolov</named-content>; <bold>Record Level:</bold> collectionID: <named-content xmlns:xlink="http://www.w3.org/1999/xlink" content-type="dwc:collectionID" xlink:type="simple">RJC (Radomir Jaskuła Collection, Łódź, Poland)</named-content>; ownerInstitutionCode: <named-content xmlns:xlink="http://www.w3.org/1999/xlink" content-type="dwc:ownerInstitutionCode" xlink:type="simple">RJC/CUC-0008; RJC/CUC-0009</named-content>; basisOfRecord: <named-content xmlns:xlink="http://www.w3.org/1999/xlink" content-type="dwc:basisOfRecord" xlink:type="simple">PreservedSpecimen</named-content></p></list-item></list></tp:treatment-sec><tp:treatment-sec sec-type="Description"><title>Description</title><p>Small beetles with strongly flattened bodies; body length (measured from the top of clypeus to the end of elytra) of two studied Peruvian males: 14.7 mm (Fig. <xref ref-type="fig" rid="F6457777">1</xref>a) and 13.6 mm (Fig. <xref ref-type="fig" rid="F6457777">1</xref>b). Head black with mandibles black; pronotum yellow-orange; basal part of elytra yellow-orange, while the second half is black; scutellum black; antennae black, except for the last two antennomeres which are brown-orange; legs yellow-orange, except apical parts of femur, tibia and tarsus which are black; tarsal claws brown-orange. Sexual dimorphism very visible with males having very large mandibles.</p></tp:treatment-sec><tp:treatment-sec sec-type="Distribution"><title>Distribution</title><p>Previously, this species was only known from Panama and Costa Rica (<xref ref-type="bibr" rid="B6457701">Sharp 1899</xref>, <xref ref-type="bibr" rid="B6457590">Jin et al. 2020</xref>). The locality is mountainous rain forest at altitudes ranging from 750 to 1430 m (Fig. <xref ref-type="fig" rid="F6457781">2</xref>). This is the first record from Peru and South America.</p></tp:treatment-sec><tp:treatment-sec sec-type="Ecology"><title>Ecology</title><p><tp:taxon-name><tp:taxon-name-part taxon-name-part-type="family">Cucujidae</tp:taxon-name-part></tp:taxon-name> larvae and adults are known to live under the bark of dead trees (<xref ref-type="bibr" rid="B6457667">Thomas and Leschen 2010</xref>); however, very little is known about biology and ecology of the <italic><tp:taxon-name><tp:taxon-name-part taxon-name-part-type="genus" reg="Palaestes">Palaestes</tp:taxon-name-part></tp:taxon-name></italic> species. <xref ref-type="bibr" rid="B6457701">Sharp (1899)</xref> reported that “Mr Champion informs me that these insects are chiefly found between the thin crevices of sappy timber, and that they are often seen on the wing in forest clearings”. This indicates that the habit of <italic><tp:taxon-name><tp:taxon-name-part taxon-name-part-type="genus" reg="Palaestes">Palaestes</tp:taxon-name-part></tp:taxon-name></italic> is similar to that of other cucujids. The only published account of the biology specifically for <italic><tp:taxon-name><tp:taxon-name-part taxon-name-part-type="genus" reg="Palaestes">P.</tp:taxon-name-part> <tp:taxon-name-part taxon-name-part-type="species" reg="abruptus">abruptus</tp:taxon-name-part></tp:taxon-name></italic> was by <xref ref-type="bibr" rid="B6457590">Jin et al. (2020)</xref>, who recorded the only known larva of the species from a rotten log in Costa Rica, found in association with an adult female. <italic><tp:taxon-name><tp:taxon-name-part taxon-name-part-type="genus" reg="Palaestes">Palaestes</tp:taxon-name-part></tp:taxon-name></italic> larvae and adults are probably predatory on small invertebrates living under the bark of dead trees, as has been noted for <italic><tp:taxon-name><tp:taxon-name-part taxon-name-part-type="genus" reg="Platisus">Platisus</tp:taxon-name-part> <tp:taxon-name-part taxon-name-part-type="species" reg="zelandicus">zelandicus</tp:taxon-name-part></tp:taxon-name></italic> Marris &amp; Klimaszewski, 2001 (<xref ref-type="bibr" rid="B6457423">Watt et al. 2001</xref>) and <italic><tp:taxon-name><tp:taxon-name-part taxon-name-part-type="genus" reg="Cucujus">Cucujus</tp:taxon-name-part></tp:taxon-name></italic> spp. (e.g. <xref ref-type="bibr" rid="B6457629">Palm 1941</xref>, <xref ref-type="bibr" rid="B6457689">Mamaev et al. 1977</xref>, <xref ref-type="bibr" rid="B6457486">Smith and Sears 1982</xref>, <xref ref-type="bibr" rid="B6457563">Horák and Nakládal 2009</xref>, <xref ref-type="bibr" rid="B6457522">Mazzei et al. 2011</xref>, <xref ref-type="bibr" rid="B6457468">Bonacci et al. 2012</xref>, <xref ref-type="bibr" rid="B6457610">Bonacci et al. 2020</xref>, <xref ref-type="bibr" rid="B6457414">Zdeněk et al. 2012</xref>). However, it cannot be excluded that they feed also as scavengers or as opportunistic omnivores, feeding on various types of organic debris, such as wood and phloem debris, as recorded for some <italic><tp:taxon-name><tp:taxon-name-part taxon-name-part-type="genus" reg="Cucujus">Cucujus</tp:taxon-name-part></tp:taxon-name></italic> species (<xref ref-type="bibr" rid="B6457651">Nikitskiy et al. 2000</xref>, <xref ref-type="bibr" rid="B6457563">Horák and Nakládal 2009</xref>, <xref ref-type="bibr" rid="B6457541">Horák 2011</xref>). Detailed studies of the phenology, food and habitat preferences and behaviour of <italic><tp:taxon-name><tp:taxon-name-part taxon-name-part-type="genus" reg="Palaestes">Palaestes</tp:taxon-name-part></tp:taxon-name></italic> species are needed.</p></tp:treatment-sec><tp:treatment-sec><!--Section generated to contain objects referenced in tp:taxon-treatment.--><fig id="F6457777" position="float" orientation="portrait"><object-id xmlns:xlink="http://www.w3.org/1999/xlink" content-type="arpha" xlink:type="simple">65D36350-E9EA-597F-BB1D-990E3537C638</object-id><object-id xmlns:xlink="http://www.w3.org/1999/xlink" content-type="doi" xlink:type="simple">10.3897/BDJ.9.e62576.figure1</object-id><label>Figure 1.</label><caption><p><italic><tp:taxon-name><tp:taxon-name-part taxon-name-part-type="genus" reg="Palaestes">Palaestes</tp:taxon-name-part> <tp:taxon-name-part taxon-name-part-type="species" reg="abruptus">abruptus</tp:taxon-name-part></tp:taxon-name></italic> – two males (a-b) from Pasco Region, Peru (photo Marek Michalski).</p></caption><graphic xmlns:xlink="http://www.w3.org/1999/xlink" xlink:href="bdj-09-e62576-g001.png" position="float" id="oo_491078.png" orientation="portrait" xlink:type="simple"><uri content-type="original_file" xlink:type="simple">https://binary.pensoft.net/fig/491078</uri></graphic></fig><fig id="F6457781" position="float" orientation="portrait"><object-id xmlns:xlink="http://www.w3.org/1999/xlink" content-type="arpha" xlink:type="simple">EA567429-E618-5D24-8065-1A66B623FBA2</object-id><object-id xmlns:xlink="http://www.w3.org/1999/xlink" content-type="doi" xlink:type="simple">10.3897/BDJ.9.e62576.figure2</object-id><label>Figure 2.</label><caption><p>Habitat of <italic><tp:taxon-name><tp:taxon-name-part taxon-name-part-type="genus" reg="Palaestes">Palaestes</tp:taxon-name-part> <tp:taxon-name-part taxon-name-part-type="species" reg="abruptus">abruptus</tp:taxon-name-part></tp:taxon-name></italic> in Pasco Region, Peru: general view of the mountains (a), rain forest (b) (photo Alexander Sokolov).</p></caption><graphic xmlns:xlink="http://www.w3.org/1999/xlink" xlink:href="bdj-09-e62576-g002.png" position="float" id="oo_491079.png" orientation="portrait" xlink:type="simple"><uri content-type="original_file" xlink:type="simple">https://binary.pensoft.net/fig/491079</uri></graphic></fig></tp:treatment-sec><ref-list><ref id="B6457701"><element-citation xmlns:xlink="http://www.w3.org/1999/xlink" publication-type="chapter" xlink:type="simple"><person-group person-group-type="author"><name name-style="western"><surname>Sharp</surname><given-names>D.</given-names></name></person-group><year>1899</year><chapter-title><tp:taxon-name>
              <tp:taxon-name-part taxon-name-part-type="family">Cucujidae</tp:taxon-name-part>
            </tp:taxon-name></chapter-title><person-group person-group-type="editor"><name name-style="western"><surname>Godman</surname><given-names>F. D.</given-names></name><name name-style="western"><surname>Salvin</surname><given-names>O.</given-names></name></person-group><source>Biologia Centrali-Americana, <tp:taxon-name><tp:taxon-name-part taxon-name-part-type="class">Insecta</tp:taxon-name-part></tp:taxon-name>. <tp:taxon-name><tp:taxon-name-part taxon-name-part-type="order">Coleoptera</tp:taxon-name-part></tp:taxon-name> Vol. II. Part 1</source><publisher-name>Taylor and Francis</publisher-name><publisher-loc>London</publisher-loc><size units="page">696</size></element-citation></ref><ref id="B6457590"><element-citation xmlns:xlink="http://www.w3.org/1999/xlink" publication-type="article" xlink:type="simple"><person-group person-group-type="author"><name name-style="western"><surname>Jin</surname><given-names>M.</given-names></name><name name-style="western"><surname>Zwick</surname><given-names>A.</given-names></name><name name-style="western"><surname>Ślipiński</surname><given-names>A.</given-names></name><name name-style="western"><surname>Marris</surname><given-names>J. W.M.</given-names></name><name name-style="western"><surname>Thomas</surname><given-names>M. C.</given-names></name><name name-style="western"><surname>Pang</surname><given-names>H.</given-names></name></person-group><year>2020</year><article-title>A comprehensive phylogeny of flat bark beetles (<tp:taxon-name><tp:taxon-name-part taxon-name-part-type="order">Coleoptera</tp:taxon-name-part></tp:taxon-name>: <tp:taxon-name><tp:taxon-name-part taxon-name-part-type="family">Cucujidae</tp:taxon-name-part></tp:taxon-name>) with a revised classification and a new South American genus.</article-title><source>Systematic Entomology</source><volume>45</volume><fpage>248</fpage><lpage>268</lpage></element-citation></ref><ref id="B6457667"><element-citation xmlns:xlink="http://www.w3.org/1999/xlink" publication-type="chapter" xlink:type="simple"><person-group person-group-type="author"><name name-style="western"><surname>Thomas</surname><given-names>M. C.</given-names></name><name name-style="western"><surname>Leschen</surname><given-names>R. A.B.</given-names></name></person-group><year>2010</year><chapter-title>10.15. <tp:taxon-name><tp:taxon-name-part taxon-name-part-type="family">Cucujidae</tp:taxon-name-part></tp:taxon-name> Latreille, 1802.</chapter-title><person-group person-group-type="editor"><name name-style="western"><surname>Leschen</surname><given-names>R. A.B.</given-names></name><name name-style="western"><surname>Beutel</surname><given-names>R. G.</given-names></name><name name-style="western"><surname>Lawrence</surname><given-names>J. F.</given-names></name></person-group><source>Handbook of Zoology, <tp:taxon-name><tp:taxon-name-part taxon-name-part-type="phylum">Arthropoda</tp:taxon-name-part></tp:taxon-name>: <tp:taxon-name><tp:taxon-name-part taxon-name-part-type="class">Insecta</tp:taxon-name-part></tp:taxon-name>, <tp:taxon-name><tp:taxon-name-part taxon-name-part-type="order">Coleoptera</tp:taxon-name-part></tp:taxon-name>, Beetles. Vol. 2: Morphology and Systematics (<tp:taxon-name><tp:taxon-name-part taxon-name-part-type="superfamily">Elateroidea</tp:taxon-name-part></tp:taxon-name>, <tp:taxon-name><tp:taxon-name-part taxon-name-part-type="infraorder">Bostrichiformia</tp:taxon-name-part></tp:taxon-name>, <tp:taxon-name><tp:taxon-name-part taxon-name-part-type="infraorder">Cucujiformia</tp:taxon-name-part></tp:taxon-name> partim)</source><publisher-name>Walter de Gruyter</publisher-name><publisher-loc>Berlin</publisher-loc><size units="page">786</size></element-citation></ref><ref id="B6457423"><element-citation xmlns:xlink="http://www.w3.org/1999/xlink" publication-type="article" xlink:type="simple"><person-group person-group-type="author"><name name-style="western"><surname>Watt</surname><given-names>J. C.</given-names></name><name name-style="western"><surname>Marris</surname><given-names>J. W.M.</given-names></name><name name-style="western"><surname>Klimaszewski</surname><given-names>J.</given-names></name></person-group><year>2001</year><article-title>A new species of <italic><tp:taxon-name><tp:taxon-name-part taxon-name-part-type="genus" reg="Platisus">Platisus</tp:taxon-name-part></tp:taxon-name></italic> (<tp:taxon-name><tp:taxon-name-part taxon-name-part-type="order">Coleoptera</tp:taxon-name-part></tp:taxon-name>: <tp:taxon-name><tp:taxon-name-part taxon-name-part-type="family">Cucujidae</tp:taxon-name-part></tp:taxon-name>) from New Zealand, described from the adult and larva</article-title><source>Journal of the Royal Society of New Zealand</source><volume>31</volume><fpage>327</fpage><lpage>339</lpage></element-citation></ref><ref id="B6457629"><element-citation xmlns:xlink="http://www.w3.org/1999/xlink" publication-type="article" xlink:type="simple"><person-group person-group-type="author"><name name-style="western"><surname>Palm</surname><given-names>T.</given-names></name></person-group><year>1941</year><article-title>Über die Entwicklung und Lebensweise einiger wenig bekannten Käfer-Arten im Urwaldgebiet am Fluss Dalälven (Schweden) II und III.</article-title><source>Opuscula Entomologica</source><volume>6</volume><fpage>17</fpage><lpage>26</lpage></element-citation></ref><ref id="B6457689"><element-citation xmlns:xlink="http://www.w3.org/1999/xlink" publication-type="book" xlink:type="simple"><person-group person-group-type="author"><name name-style="western"><surname>Mamaev</surname><given-names>B. M.</given-names></name><name name-style="western"><surname>Krivosheina</surname><given-names>N. P.</given-names></name><name name-style="western"><surname>Pototskaya</surname><given-names>V. A.</given-names></name></person-group><year>1977</year><source>Opredelitel’ lichinok khishchnykh nasekomykh–entomofagov stvolovykh vrediteley</source><trans-title>Key to larvae of insects–predators of tree trunks pests</trans-title><publisher-name>Izdatelstvo Nauka</publisher-name><publisher-loc>Moscow</publisher-loc><size units="page">39</size><comment content-type="language">Russian</comment></element-citation></ref><ref id="B6457486"><element-citation xmlns:xlink="http://www.w3.org/1999/xlink" publication-type="article" xlink:type="simple"><person-group person-group-type="author"><name name-style="western"><surname>Smith</surname><given-names>D. B.</given-names></name><name name-style="western"><surname>Sears</surname><given-names>M. K.</given-names></name></person-group><year>1982</year><article-title>Mandibular structure and feeding habits of three morphologically similar coleopterous larvae: <italic><tp:taxon-name><tp:taxon-name-part taxon-name-part-type="genus" reg="Cucujus">Cucujus</tp:taxon-name-part> <tp:taxon-name-part taxon-name-part-type="species" reg="clavipes">clavipes</tp:taxon-name-part></tp:taxon-name></italic> (<tp:taxon-name><tp:taxon-name-part taxon-name-part-type="family">Cucujidae</tp:taxon-name-part></tp:taxon-name>), <italic><tp:taxon-name><tp:taxon-name-part taxon-name-part-type="genus" reg="Dendroides">Dendroides</tp:taxon-name-part> <tp:taxon-name-part taxon-name-part-type="species" reg="canadensis">canadensis</tp:taxon-name-part></tp:taxon-name></italic> (<tp:taxon-name><tp:taxon-name-part taxon-name-part-type="family">Pyrochroidae</tp:taxon-name-part></tp:taxon-name>), and <italic><tp:taxon-name><tp:taxon-name-part taxon-name-part-type="genus" reg="Pytho">Pytho</tp:taxon-name-part> <tp:taxon-name-part taxon-name-part-type="species" reg="depressus">depressus</tp:taxon-name-part></tp:taxon-name></italic> (<tp:taxon-name><tp:taxon-name-part taxon-name-part-type="family">Salpingidae</tp:taxon-name-part></tp:taxon-name>)</article-title><source>The Canadian Entomologist</source><volume>114</volume><fpage>173</fpage><lpage>175</lpage></element-citation></ref><ref id="B6457563"><element-citation xmlns:xlink="http://www.w3.org/1999/xlink" publication-type="article" xlink:type="simple"><person-group person-group-type="author"><name name-style="western"><surname>Horák</surname><given-names>J.</given-names></name><name name-style="western"><surname>Nakládal</surname><given-names>O.</given-names></name></person-group><year>2009</year><article-title>Beetles associated with trees and predation between them: Part III. Annotated checklist of beetles with predation potential</article-title><source>Lesnícky Časopis Forestry Journal</source><volume>55</volume><fpage>181</fpage><lpage>193</lpage></element-citation></ref><ref id="B6457522"><element-citation xmlns:xlink="http://www.w3.org/1999/xlink" publication-type="article" xlink:type="simple"><person-group person-group-type="author"><name name-style="western"><surname>Mazzei</surname><given-names>A.</given-names></name><name name-style="western"><surname>Bonacci</surname><given-names>T.</given-names></name><name name-style="western"><surname>Contarini</surname><given-names>E.</given-names></name><name name-style="western"><surname>Zetto</surname><given-names>T.</given-names></name><name name-style="western"><surname>Brandmayr</surname><given-names>P.</given-names></name></person-group><year>2011</year><article-title>Rediscovering the umbrella species candidate <italic><tp:taxon-name><tp:taxon-name-part taxon-name-part-type="genus" reg="Cucujus">Cucujus</tp:taxon-name-part> <tp:taxon-name-part taxon-name-part-type="species" reg="cinnaberinus">cinnaberinus</tp:taxon-name-part></tp:taxon-name></italic> (Scopoli, 1763) in Southern Italy (<tp:taxon-name><tp:taxon-name-part taxon-name-part-type="order">Coleoptera</tp:taxon-name-part></tp:taxon-name> <tp:taxon-name><tp:taxon-name-part taxon-name-part-type="family">Cucujidae</tp:taxon-name-part></tp:taxon-name>), and notes on bionomy</article-title><source>Italian Journal of Zoology</source><volume>78</volume><fpage>264</fpage><lpage>270</lpage></element-citation></ref><ref id="B6457468"><element-citation xmlns:xlink="http://www.w3.org/1999/xlink" publication-type="article" xlink:type="simple"><person-group person-group-type="author"><name name-style="western"><surname>Bonacci</surname><given-names>T.</given-names></name><name name-style="western"><surname>Mazzei</surname><given-names>A.</given-names></name><name name-style="western"><surname>Horák</surname><given-names>J.</given-names></name><name name-style="western"><surname>Brandmayr</surname><given-names>P.</given-names></name></person-group><year>2012</year><article-title><italic><tp:taxon-name><tp:taxon-name-part taxon-name-part-type="genus" reg="Cucujus">Cucujus</tp:taxon-name-part> <tp:taxon-name-part taxon-name-part-type="species" reg="tulliae">tulliae</tp:taxon-name-part></tp:taxon-name></italic> sp. n. – an endemic Mediterranean saproxylic beetle from genus <italic><tp:taxon-name><tp:taxon-name-part taxon-name-part-type="genus" reg="Cucujus">Cucujus</tp:taxon-name-part></tp:taxon-name></italic> Fabricius, 1775 (<tp:taxon-name><tp:taxon-name-part taxon-name-part-type="order">Coleoptera</tp:taxon-name-part></tp:taxon-name>, <tp:taxon-name><tp:taxon-name-part taxon-name-part-type="family">Cucujidae</tp:taxon-name-part></tp:taxon-name>), and keys for identification of adults and larvae native to Europe</article-title><source>ZooKeys</source><volume>212</volume><fpage>63</fpage><lpage>79</lpage></element-citation></ref><ref id="B6457610"><element-citation xmlns:xlink="http://www.w3.org/1999/xlink" publication-type="article" xlink:type="simple"><person-group person-group-type="author"><name name-style="western"><surname>Bonacci</surname><given-names>T.</given-names></name><name name-style="western"><surname>Rovito</surname><given-names>M.</given-names></name><name name-style="western"><surname>Horák</surname><given-names>J.</given-names></name><name name-style="western"><surname>Brandmayr</surname><given-names>P.</given-names></name></person-group><year>2020</year><article-title>Artificial reeding and laboratory rearing of endangered saproxylic beetles as a yool for insect conservation.</article-title><source>Journal of Insect Science</source><volume>20</volume><issue>5</issue><fpage>1</fpage><lpage>7</lpage></element-citation></ref><ref id="B6457414"><element-citation xmlns:xlink="http://www.w3.org/1999/xlink" publication-type="article" xlink:type="simple"><person-group person-group-type="author"><name name-style="western"><surname>Zdeněk</surname><given-names>B.</given-names></name><name name-style="western"><surname>Turcani</surname><given-names>M.</given-names></name><name name-style="western"><surname>Horak</surname><given-names>J.</given-names></name></person-group><year>2012</year><article-title>Sharing the same space: Foraging behaviour of saproxylic beetles in relation to dietary components of morphologically similar larvae.</article-title><source>Ecological Entomology</source><volume>37</volume><fpage>117</fpage><lpage>123</lpage></element-citation></ref><ref id="B6457651"><element-citation xmlns:xlink="http://www.w3.org/1999/xlink" publication-type="book" xlink:type="simple"><person-group person-group-type="author"><name name-style="western"><surname>Nikitskiy</surname><given-names>N. B.</given-names></name><name name-style="western"><surname>Bibin</surname><given-names>A. R.</given-names></name><name name-style="western"><surname>Dolgin</surname><given-names>B. B.</given-names></name></person-group><year>2000</year><source>Ksilofilniye zhestkokryliye (<tp:taxon-name><tp:taxon-name-part taxon-name-part-type="order">Coleoptera</tp:taxon-name-part></tp:taxon-name>) Kavkazskogo Gosudarstvennogo Prirodnogo Biosfernogo Zapovednika i sopredelnykh territorii</source><publisher-name>Syktyvkar</publisher-name><publisher-loc>Moscow</publisher-loc><size units="page">452</size><comment content-type="language">Russian</comment></element-citation></ref><ref id="B6457541"><element-citation xmlns:xlink="http://www.w3.org/1999/xlink" publication-type="article" xlink:type="simple"><person-group person-group-type="author"><name name-style="western"><surname>Horák</surname><given-names>J.</given-names></name></person-group><year>2011</year><article-title>Contribution to knowledge of diet preferences of the endangered saproxylic beetle <italic><tp:taxon-name><tp:taxon-name-part taxon-name-part-type="genus" reg="Cucujus">Cucujus</tp:taxon-name-part> <tp:taxon-name-part taxon-name-part-type="species" reg="cinnaberinus">cinnaberinus</tp:taxon-name-part></tp:taxon-name></italic> (<tp:taxon-name><tp:taxon-name-part taxon-name-part-type="order">Coleoptera</tp:taxon-name-part></tp:taxon-name>: <tp:taxon-name><tp:taxon-name-part taxon-name-part-type="family">Cucujidae</tp:taxon-name-part></tp:taxon-name>) from East Bohemia</article-title><source>Acta Musei Reginaehradecensis S. A.</source><volume>33</volume><fpage>127</fpage><lpage>130</lpage></element-citation></ref></ref-list></tp:taxon-treatment>
